# Supplementary material for: Oxytocin activity in the paraventricular and supramammillary nuclei of the hypothalamus is essential for social recognition memory in rats
Source: Mol Psychiatry. 2023 Dec 5;29(2):412–24. doi: 10.1038/s41380-023-02336-0 (PMC11116117; doi:10.1038/s41380-023-02336-0)
Supplement: Supplementary file 10 — Combined Data set [file 41380_2023_2336_MOESM10_ESM.xlsx]

## Sheet: Chemogenetics_Short-term SRM
		SALINE			CNO													SALINE			CNO								SALINE			CNO
	Animal	Familiar	Novel		Familiar	Novel				SALINE	CNO							Familiar	Novel		Familiar	Novel							Familiar	Novel		Familiar	Novel									SALINE
		75.5	252.233		295.667	44.4				176.933	279.6							14.3667	71.6667		3.4667	9.3							61.1333	178.467		98.6333	35.1								Time(min)							FAMILILAR
		141.833	324.967		83.7667	213.667				110.367	177.467							12.7667	64.8667		36.3667	25.9333							129.067	258.933		25.7	187.733								1	22.7333	18.8	24.2	18.1333	4.3333	14.1667	14.2333	11.9
		74.5333	277.1		162.633	79.5667				245.2	194.567							20.5	28.9333		10.9667	42.1							50.9333	248.167		151.667	37.4667								2	16.2667	9.4	19.9	4.7667	0	14.5	8.9667	13.4333
		62.8	312.2		85	135.067				192.233	264.833							41.7	98.9667		71.2667	30.4333							21.1	213		13.7333	104.633								3	0	19.0333	8.7	2.0667	20.8667	4.5	4.9333	14.9
figure 1d		79.7	354.9		189.5	135.067		figure 1e		231.3	238.7			Supplemental data Fig 1c				33.8667	8.1333		25.2	58.4333			Supplemental data 1d				45.8333	346.767		164.3	76.6333					Supplemental Fig 1e			4	10.9667	22.1	0.83333	19.2333	0	13.6667	11.6667	13.5
		116.5	180.867		104.1	148.633				147.033	125.733							63.0333	39.0333		49.7	79.7							46.8333	141.833		54.4	68.3667								5	0	7.1	8.2333	6.1	0.033333	8.5333	9.6667	19.1
		95.1	225.2		96.2333	219.333				239.567	102.867							63.4333	48.8		52.1333	43.8333							31.6667	176.4		44.1	173.533								6	0	11.2333	1.8333	0.33333	37.1333	2.7667	13.6667	5.4333
		135.833	150.133		53.5667	113.867				167.467	175.8							94.0333	58.3333		41.0333	67.7333							41.1667	91.8		12.5333	46.1333								7	19.0667	15.4333	5.3667	5.6333	7.9333	25.9667	0.33333	7.7
		135.5	188.767		85.5	199.6				238.033	216.233							40.3667	80.2		54.1333	123.5							95.1333	108.567		31.3667	76.1								8	0	31.9667	0	3.9333	4.5	24.8667	22.9333	2.2333
		178.567	219.533		131.1	240.633				114.533	150.933							59.6667	75.0333		69.7667	167.3							118.9	144.5		61.1	73.3333								9	6.4667	1.3	0	0	4.2667	0	0	28.6333
		72.6667	195.3		172.9	218.8				166.9	258.967							42.9667	52		26.1	36.3							29.7	143.3		146.8	176.133								10	0	5.4667	5.4	2.6	0.63333	7.4667	8.7	18.9333
		114.033	182.133		157.4	165.767				151.567	159.167							54.8333	47.9667		69.8333	85.2333							59.2	134.167		87.5667	78.4333
		87.9333	253.067		155.267	175.6				218.567	165.033							60.5	37.3333		81.5	33.2							27.4333	215.7		73.7667	125.033
		162.233	202.7		129.767	150.833												75.0333	56.9667		40.4	88.4333							87.2	145.733		85.9333	62.4									Assume sphericity?	Yes
																																										Alpha	0.05						Compare each cell mean with the other cell mean in that row
Two-way RM ANOVA	Matching: Across row																Two-way RM ANOVA	Matching: Across row											Two-way RM ANOVA	Matching: Across row
Assume sphericity?	Yes								Table Analyzed	OThM4DGi_SSRM_0-300_ TotalInvestigationTime							Assume sphericity?	Yes											Assume sphericity?	Yes												Source of Variation	% of total variation	P value	P value summary	Significant?			Number of families
Alpha	0.05																Alpha	0.05											Alpha	0.05												Time x Social preference	5.109	0.0141	*	Yes			Number of comparisons per family
									Column B	CNO																																Time	2.59	0.2956	ns	No			Alpha
Source of Variation	% of total variation	P value	P value summary	Significant?					vs.	vs.							Source of Variation	% of total variation	P value	P value summary	Significant?								Source of Variation	% of total variation	P value	P value summary	Significant?									Social preference	22.89	<0.0001	****	Yes
Social preference x Treatment	12.34	0.0056	**	Yes					Column A	SAL							social preference x Treatment	0.4302	0.5701	ns	No								Social preference x Treatment	11.84	0.0032	**	Yes									Rats	13.31	0.0017	**	Yes			Šídák's multiple comparisons test
Social preference	28.81	<0.0001	****	Yes													social preference	4.816	0.1618	ns	No								Social preference	26.71	<0.0001	****	Yes
Treatment	2.301	0.2038	ns	No					Paired t test								Treatment	0.5443	0.5234	ns	No								Treatment	6.201	0.0269	*	Yes									ANOVA table	SS	DF	MS	F (DFn, DFd)	P value		Fam - Nov
Rats	21.36	0.8953	ns	No					P value	0.658							Rat	60.39	0.0729	ns	No								Rat	25.97	0.6193	ns	No									Time x Social preference	2544	9	282.7	F (9, 234) = 2.368	P=0.0141		Row 1
									P value summary	ns																																Time	1289	9	143.3	F (9, 234) = 1.200	P=0.2956		Row 2
ANOVA table	SS	DF	MS	F (DFn, DFd)					Significantly different (P < 0.05)?	No							ANOVA table	SS	DF	MS	F (DFn, DFd)	P value							ANOVA table	SS	DF	MS	F (DFn, DFd)	P value								Social preference	11396	1	11396	F (1, 26) = 44.71	P<0.0001		Row 3
Social preference x Treatment	35182	1	35182	F (1, 26) = 9.113					One- or two-tailed P value?	Two-tailed							social preference x Treatment	197.8	1	197.8	F (1, 26) = 0.3308	P=0.5701							Social preference x Treatment	31327	1	31327	F (1, 26) = 10.51	P=0.0032								Rats	6627	26	254.9	F (26, 234) = 2.135	P=0.0017		Row 4
Social preference	82148	1	82148	F (1, 26) = 35.07					t, df	t=0.4539, df=12							social preference	2214	1	2214	F (1, 26) = 2.074	P=0.1618							Social preference	70681	1	70681	F (1, 26) = 26.75	P<0.0001								Residual	27931	234	119.4				Row 5
Treatment	6561	1	6561	F (1, 26) = 1.700					Number of pairs	13							Treatment	250.2	1	250.2	F (1, 26) = 0.4185	P=0.5234							Treatment	16408	1	16408	F (1, 26) = 5.505	P=0.0269															Row 6
Rats	60905	26	2342	F (26, 26) = 0.6068													Rat	27758	26	1068	F (26, 26) = 1.786	P=0.0729							Rat	68707	26	2643	F (26, 26) = 0.8867	P=0.6193								Difference between column means							Row 7
Residual	100376	26	3861						How big is the difference?								Residual	15544	26	597.8									Residual	77489	26	2980										Mean of Fam	10.95						Row 8
									Mean of differences (B - A)	8.477																																Mean of Nov	23.71						Row 9
Difference between row means									SD of differences	67.34							Difference between row means												Difference between row means													Difference between means	-12.76						Row 10
Mean of Familiar	121.8								SEM of differences	18.68							Mean of Familiar	45.06											Mean of Familiar	68.62												SE of difference	1.908
Mean of Novel	198.4								95% confidence interval	-32.21 to 49.17							Mean of Novel	57.63											Mean of Novel	139.7												95% CI of difference	-16.68 to -8.837
Difference between means	-76.6								R squared (partial eta squared)	0.01688							Difference between means	-12.57											Difference between means	-71.05																			Test details
SE of difference	12.94																SE of difference	8.733											SE of difference	13.74												Data summary
95% CI of difference	-103.2 to -50.01								How effective was the pairing?								95% CI of difference	-30.53 to 5.375											95% CI of difference	-99.29 to -42.81												Number of columns (Social preference)	2						Fam - Nov
									Correlation coefficient (r)	0.1389																																Number of rows (Time)	10						Row 1
Difference between column means									P value (one tailed)	0.3255							Difference between column means												Difference between column means													Number of subjects (Rats)	28						Row 2
Mean of Saline	171								P value summary	ns							Mean of Saline	49.23											Mean of Saline	121.3												Number of missing values	0						Row 3
Mean of CNO	149.3								Was the pairing significantly effective?	No							Mean of CNO	53.46											Mean of CNO	87.03																			Row 4
Difference between means	21.65																Difference between means	-4.227											Difference between means	34.23																			Row 5
SE of difference	16.61																SE of difference	6.535											SE of difference	14.59																			Row 6
95% CI of difference	-12.49 to 55.78																95% CI of difference	-17.66 to 9.205											95% CI of difference	4.243 to 64.23																			Row 7
																																																	Row 8
Interaction CI																	Interaction CI												Interaction CI																				Row 9
Mean diff, A1 - B1	-28.48																Mean diff, A1 - B1	-0.4691											Mean diff, A1 - B1	-13.07																			Row 10
Mean diff, A2 - B2	71.78																Mean diff, A2 - B2	-7.986											Mean diff, A2 - B2	81.54
(A1 -B1) - (A2 - B2)	-100.3																(A1 -B1) - (A2 - B2)	7.517											(A1 -B1) - (A2 - B2)	-94.61
95% CI of difference	-168.5 to -31.99																95% CI of difference	-19.35 to 34.38											95% CI of difference	-154.6 to -34.62
(B1 - A1) - (B2 - A2)	100.3																(B1 - A1) - (B2 - A2)	-7.517											(B1 - A1) - (B2 - A2)	94.61
95% CI of difference	31.99 to 168.5																95% CI of difference	-34.38 to 19.35											95% CI of difference	34.62 to 154.6
Data summary																	Data summary												Data summary
Number of columns (Treatment)	2																Number of columns (Treatment)	2											Number of columns (Treatment)	2
Number of rows (Social preference)	2																Number of rows (social preference)	2											Number of rows (Social preference)	2
Number of subjects (Rats)	28																Number of subjects (Rat)	28											Number of subjects (Rat)	28
Number of missing values	0																Number of missing values	0											Number of missing values	0
																													POST HOC-SIDAK'S
POST HOC-SIDAK'S																													Compare each cell mean with the other cell mean in that column
Compare each cell mean with the other cell mean in that column
																													Number of families	1
Number of families	1																												Number of comparisons per family	2
Number of comparisons per family	2																												Alpha	0.05
Alpha	0.05
																													Šídák's multiple comparisons test	Mean Diff.	95.00% CI of diff.	Below threshold?	Summary	Adjusted P Value
Šídák's multiple comparisons test	Mean Diff.	95.00% CI of diff.	Below threshold?	Summary	Adjusted P Value
																													Familiar - Novel
Familiar - Novel																													Saline	-118.4	-164.5 to -72.21	Yes	****	<0.0001
Saline	-126.7	-175.2 to -78.26	Yes	****	<0.0001																								CNO	-23.75	-69.90 to 22.40	No	ns	0.4245
CNO	-26.47	-74.94 to 22.00	No	ns	0.3825
																													Test details	Mean 1	Mean 2	Mean Diff.	SE of diff.	N1	N2	t	DF
Test details	Mean 1	Mean 2	Mean Diff.	SE of diff.	N1	N2	t	DF
																													Familiar - Novel
Familiar - Novel																													Saline	62.08	180.4	-118.4	20.04	14	14	5.906	52
Saline	107.6	234.3	-126.7	21.05	14	14	6.021	52																					CNO	75.15	98.9	-23.75	20.04	14	14	1.185	52
CNO	136.1	162.6	-26.47	21.05	14	14	1.258	52
[truncated: 50 more columns]

## Sheet: Chemogenetics_long-term SRM
		SALINE			CNO													SALINE			CNO							SALINE			CNO
		Familiar	Novel		Familiar	Novel				SAL	CNO							Familiar	Novel		Familiar	Novel						Familiar	Novel		Familiar	Novel									SALINE
		56.8333	350.967		285.033	99.3				298.167	354.867							40.9667	99.7667		87.6333	33.7						15.8667	248.033		197.4	65.6									FAMILIAR
		173.5	202.433		154.167	240.2				333.2	312.033							20.0333	81.3333		30.3667	14.8						135.7	121.1		123.8	225.4			1	16.9	39.8667	9.2333	27.2667	22.4333	13.0667	16.0667	14.2333	18.0333	7.6667	11.7667	14.8	22.2	11.2
		188.1	264.5		104.733	357.667				399.7	471.833							40.7	87.0333		49.0667	38						137.5	177.467		55.6667	317.833			2	3.6667	11.2	3.2333	4.8667	33.8	14.1667	3.5	30.7667	24.7333	4.7667	25.1333	12.6667	13.3	23.8333
		176.433	342.9		274.9	205.8				325.4	466.967							34.1667	43		41.5333	40						142.267	293.6		233.367	165.8			3	7.7333	2.7667	7.7667	34.2333	14.7	2.7333	7.2667	19.0667	22.3	14.3	10.2333	3.5333	21	9.8333
Fig. 1h		150.533	248.033		106.833	293.133		Fig 1i		254.4	282.5							47.5	16.4		49.0333	13.9						103.033	212.267		57.8	279.233			4	2.9	1.2667	50.3667	38.3333	25.7333	10.9333	4.9	9.2667	17.2333	4.2667	17.9667	16.6667	0.93333	3.3667
		93.1	138.467		134.367	67.9667				317.433	343.4			Supplemental data Fig 3a				44.1333	29.6		64.7333	45.9333						48.9667	108.867		69.6333	22.0333		Supplemental Fig 3c	5	10.7667	26.3667	28.7333	44.2	1.5333	11.9	1.2	14.4333	23.8	6.1667	5.5	16.5667	2.6	1.6
		43.8333	323.8		267.867	101.4				319.2	378.867							43.8333	51.5667		63.8333	75.6			Supplemental data Fig 3b			0	258.733		204.033	25.8			6	6.6667	34.9	16.9667	13.1	3.3	11.3	0	8.6667	10.4	4.5	4.7667	8.4	7.1667	2.0333
		142.367	204.367		218.9	121.633				409	249.733							49.4333	76.0333		57.6	38.7						92.9333	128.333		161.3	82.9333			7	0	14.4333	15.6667	0	20.6333	0	3.7333	5.6667	19.2667	23.4667	11.8	5.4667	0.56667	4.3333
		186.3	218.067		89.4667	258.3				393.467	399.8							77.6667	50.4333		51.8	61.9						106.467	167.633		37.6667	196.4			8	0	13.3333	13.2667	9.9333	4.7	3.3333	1.3667	10.9667	13.8667	10.3	6.0333	0	0.76667	7.6667
		89.8333	294.433		167.567	167.767				402.567	376.8							60.7	67.3		61.7333	100.3						29.1333	225.567		105.833	67.4667			9	0	11.6	2.2333	0.9	8.5667	13.7667	1.2333	15.8667	11.3	10.7333	0.83333	0.7	2.7333	10.4333
		107.2	269.967		167.067	164.6				370.433	435.5							53.1667	28.0333		34.9333	34.6						54.0333	222.233		132.133	130			10	8.2	17.7	40.5667	3.6	15.1333	11.9	4.5667	13.4333	25.3	3.6667	13.1667	5.1333	0	10.4667
		83.9333	94.8		112.3	178.367				452.367	343.8							58.3667	52.7		58.3667	66.9333						25.5667	42.1		53.9333	111.433
		71.2667	211.967		310.367	100.667				334.8	388.333							36.5667	32.5		57.7	31.3333						34.7	179.467		189.833	69.3333
		84.7667	285		201.367	159.067												57.1667	48.8333		60.3	57.1						27.6	225.467		141.067	101.967
																																			Table Analyzed	OThM4DGi_LSRM_0-600_InvestigationOverTime_Saline
Two-way RM ANOVA	Matching: Across row								Table Analyzed	OThM4DGi_LSRM_First10min of 1hour_ TotalInvestigationTime								Table Analyzed	OThM4DGi_LSRM_0-600_less than 6sec bouts_twoANOVA_RM
Assume sphericity?	Yes																									Table Analyzed	OThM4DGi_LSRM_0-600_MORE than 6sec bouts_twoANOVA_RM								Two-way RM ANOVA	Matching: Stacked
Alpha	0.05								Column B	CNO								Two-way RM ANOVA	Matching: Across row																Assume sphericity?	Yes
									vs.	vs.								Assume sphericity?	Yes							Two-way RM ANOVA	Matching: Across row								Alpha	0.05
Source of Variation	% of total variation	P value	P value summary	Significant?					Column A	SAL								Alpha	0.05							Assume sphericity?	Yes
Social preference x Treatment	16.45	0.0032	**	Yes																						Alpha	0.05								Source of Variation	% of total variation	P value	P value summary	Significant?
Social preference	13.8	0.0016	**	Yes					Paired t test									Source of Variation	% of total variation	P value	P value summary	Significant?													Time x social preference	1.53	0.6651	ns	No
Treatment	0.0007979	0.9822	ns	No					P value	0.5111								social preferencfe x Treatment	3.941	0.1338	ns	No				Source of Variation	% of total variation	P value	P value summary	Significant?					Time	4.17	0.0361	*	Yes
Rats	29.07	0.8014	ns	No					P value summary	ns								social preferencfe	0.02083	0.9205	ns	No				social preference x Treatment	12.21	0.0086	**	Yes					social preference	21.65	<0.0001	****	Yes
									Significantly different (P < 0.05)?	No								Treatment	0.004753	0.9575	ns	No				social preference	15.47	0.0017	**	Yes					Subject	19.45	<0.0001	****	Yes
ANOVA table	SS	DF	MS	F (DFn, DFd)	P value				One- or two-tailed P value?	Two-tailed								Rats	53.26	0.29	ns	No				Treatment	0.01812	0.9136	ns	No
Social preference x Treatment	63166	1	63166	F (1, 26) = 10.51	P=0.0032				t, df	t=0.6772, df=12																Rats	32.99	0.6706	ns	No					ANOVA table	SS	DF	MS	F (DFn, DFd)	P value
Social preference	52990	1	52990	F (1, 26) = 12.34	P=0.0016				Number of pairs	13								ANOVA table	SS	DF	MS	F (DFn, DFd)	P value												Time x social preference	818.9	9	90.99	F (9, 234) = 0.7475	P=0.6651
Treatment	3.065	1	3.065	F (1, 26) = 0.0005099	P=0.9822													social preferencfe x Treatment	832.9	1	832.9	F (1, 26) = 2.396	P=0.1338			ANOVA table	SS	DF	MS	F (DFn, DFd)	P value				Time	2233	9	248.1	F (9, 234) = 2.038	P=0.0361
Rats	111665	26	4295	F (26, 26) = 0.7146	P=0.8014				How big is the difference?									social preferencfe	4.402	1	4.402	F (1, 26) = 0.01017	P=0.9205			social preference x Treatment	43420	1	43420	F (1, 26) = 8.080	P=0.0086				social preference	11590	1	11590	F (1, 26) = 28.94	P<0.0001
Residual	156268	26	6010						Mean of differences (B - A)	14.95								Treatment	1.005	1	1.005	F (1, 26) = 0.002889	P=0.9575			social preference	54992	1	54992	F (1, 26) = 12.19	P=0.0017				Subject	10411	26	400.4	F (26, 234) = 3.289	P<0.0001
									SD of differences	79.57								Rats	11257	26	432.9	F (26, 26) = 1.245	P=0.2900			Treatment	64.43	1	64.43	F (1, 26) = 0.01199	P=0.9136				Residual	28485	234	121.7
Difference between row means									SEM of differences	22.07								Residual	9039	26	347.7					Rats	117289	26	4511	F (26, 26) = 0.8395	P=0.6706
Mean of Fam	151.5								95% confidence interval	-33.14 to 63.03																Residual	139710	26	5373						Difference between column means
Mean of Nov	213.1								R squared (partial eta squared)	0.03681								Difference between row means																	Mean of Fam	11.77
Difference between means	-61.52																	Mean of Fam	51.18							Difference between row means									Mean of Nov	24.64
SE of difference	17.51								How effective was the pairing?									Mean of Nov	50.62							Mean of Fam	97.04								Difference between means	-12.87
95% CI of difference	-97.52 to -25.52								Correlation coefficient (r)	0.1458								Difference between means	0.5607							Mean of Nov	159.7								SE of difference	2.392
									P value (one tailed)	0.3174								SE of difference	5.561							Difference between means	-62.67								95% CI of difference	-17.78 to -7.951
Difference between column means									P value summary	ns								95% CI of difference	-10.87 to 11.99							SE of difference	17.95
Mean of Saline	182.1								Was the pairing significantly effective?	No																95% CI of difference	-99.57 to -25.78								Data summary
Mean of CNO	182.5																	Difference between column means																	Number of columns (social preference)	2
Difference between means	-0.4679																	Mean of Saline	51.03							Difference between column means									Number of rows (Time)	10
SE of difference	20.72																	Mean of CNO	50.77							Mean of Saline	127.3								Number of subjects (Subject)	28
95% CI of difference	-43.06 to 42.12																	Difference between means	0.2679							Mean of CNO	129.5								Number of missing values	0
																		SE of difference	4.983							Difference between means	-2.145
Interaction CI																		95% CI of difference	-9.975 to 10.51							SE of difference	19.59
Mean diff, A1 - B1	-67.64																									95% CI of difference	-42.42 to 38.13
Mean diff, A2 - B2	66.7																	Interaction CI
(A1 -B1) - (A2 - B2)	-134.3																	Mean diff, A1 - B1	-7.445							Interaction CI
95% CI of difference	-219.5 to -49.16																	Mean diff, A2 - B2	7.981							Mean diff, A1 - B1	-57.84
(B1 - A1) - (B2 - A2)	134.3																	(A1 -B1) - (A2 - B2)	-15.43							Mean diff, A2 - B2	53.55
95% CI of difference	49.16 to 219.5																	95% CI of difference	-35.91 to 5.060							(A1 -B1) - (A2 - B2)	-111.4
																		(B1 - A1) - (B2 - A2)	15.43							95% CI of difference	-191.9 to -30.84
Data summary																		95% CI of difference	-5.060 to 35.91							(B1 - A1) - (B2 - A2)	111.4
Number of columns (Treatment)	2																									95% CI of difference	30.84 to 191.9
Number of rows (Social preference)	2																	Data summary
Number of subjects (Rats)	28																	Number of columns (Treatment)	2							Data summary
Number of missing values	0																	Number of rows (social preferencfe)	2							Number of columns (Treatment)	2
																		Number of subjects (Rats)	28							Number of rows (social preference)	2
																		Number of missing values	0							Number of subjects (Rats)	28
POSTHOC-SIDAK'S																										Number of missing values	0
Compare each cell mean with the other cell mean in that column
																		POSTHOC-SIDAK'S
Number of families	1																	Compare each cell mean with the other cell mean in that column
Number of comparisons per family	2																									Compare each cell mean with the other cell mean in that column
Alpha	0.05																	Number of families	1
																		Number of comparisons per family	2							Number of families	1
Šídák's multiple comparisons test	Mean Diff.	95.00% CI of diff.	Below threshold?	Summary	Adjusted P Value													Alpha	0.05							Number of comparisons per family	2
																										Alpha	0.05
Fam - Nov																		Šídák's multiple comparisons test	Mean Diff.	95.00% CI of diff.	Below threshold?	Summary	Adjusted P Value
Saline	-128.7	-191.2 to -66.22	Yes	****	<0.0001																					Šídák's multiple comparisons test	Mean Diff.	95.00% CI of diff.	Below threshold?	Summary	Adjusted P Value
CNO	5.648	-56.83 to 68.13	No	ns	0.9731													Fam - Nov
																		Saline	-7.152	-24.35 to 10.04	No	ns	0.5678			Fam - Nov
																		CNO	8.274	-8.922 to 25.47	No	ns	0.4714			Saline	-118.4	-179.6 to -57.17	Yes	****	<0.0001
Test details	Mean 1	Mean 2	Mean Diff.	SE of diff.	N1	N2	t	DF																		CNO	-6.983	-68.17 to 54.21	No	ns	0.9575
Fam - Nov																		Test details	Mean 1	Mean 2	Mean Diff.	SE of diff.	N1	N2	t
Saline	117.7	246.4	-128.7	27.13	14	14	4.743	52																		Test details	Mean 1	Mean 2	Mean Diff.	SE of diff.	N1	N2	t	DF
CNO	185.4	179.7	5.648	27.13	14	14	0.2082	52										Fam - Nov
																		Saline	47.46	54.61	-7.152	7.467	14	14	0.9578	Fam - Nov
																		CNO	54.9	46.63	8.274	7.467	14	14	1.108	Saline	68.13	186.5	-118.4	26.57	14	14	4.455	52
																										CNO	126	132.9	-6.983	26.57	14	14	0.2628	52

## Sheet: OXTR antagonist_Short-term SRM
		SALINE			OXTRanta					SALINE	OXTRanta					SALINE			OXTRanta						SALINE			OXTRanta
		Familiar	Novel		Familiar	Novel				171.933	136.267					Familiar	Novel		Familiar	Novel					Familiar	Novel		Familiar	Novel								SALINE										SALINE
		71	94		70	107				164.733	129.8					43	43		53	39					28	51		17	60				Time(min				FAMILIAR										NOVEL
		29	174		42	112				142.933	149.3					19	24		26	13					10	156		16	99				1	11	8	9	9	16.7667	17.9667	14.2333	25.1	25.8333		16	28	20	30	18.9667	25.2667
		66	196		132	90				223.367	171.933					35	36		22	41					25	148		110	38				2	9	10	15	3	22.0333	12.6	13.8333	12.4667	22.7		27	20	22	23	11.9667	33.4
		125	196		154	162				80.5333	109.867					44	40		44	63					81	156		110	90				3	8	3	3	21	19.0333	11.6333	9.0333	27.6	11.8667		6	58	27	15	18	37.8667
Fig. 6d		97.1667	179.867		139.7	135.1		Fig. 6e		248.833	79.8667			Supplemental Fig. 8a		55.9333	75.0333		64.3667	34.4			Supplemental Fig. 8b		41.2333	104.833		75.3333	100.7		Supplemental Fig. 8b		4	7	8	8	18	3.5	17.4	4.0333	8.0333	22.3		6	17	36	17	9.2667	39.1333
		135.033	250.433		182.533	153.467										28.1667	18.6667		19.4667	26.1333					106.867	231.767		163.067	127.333				5	12	0	0	7	4.3667	6.7667	11.0333	15.5333	11.7667		2	19	32	44	19.0333	16.0333
		119.733	187.933		192.3	178.067										26.7667	26.7667		31.6333	32.6333					92.9667	161.167		159.233	145.433				6	2	0	10	22	6.5667	39.2667	16.6	14.6667	30.1667		15	5	16	12	41.3333	15.4
		138.233	168.767		54.6667	190.767										17.9667	26.7333		31.2	8.8333					114.967	142.033		23.4667	181.933				7	12	0	14	5	12.3667	0.66667	5.5	0	5.4		16	0	10	9	15.2333	53.9
		157.1	245.6		303.367	200.467										48.2	26.0667		25	44.8					105.133	219.533		265.867	155.667				8	3	0	2	5	5.7333	20.0667	12.3667	0	13.3333		1	0	27	27	7.7333	19.0667
																																	9	3	0	3	17	2.3333	8.6667	0	0	0		5	9	1	14	13.1333	10.3667
										Table Analyzed	investigation time_salinevOXTRanta																						10	4	0	2	18	4.4667	0	33.1	34.7667	13.6667		0	18	5	5	25.2	0
Table Analyzed	investigation time_salinevOXTRanta_10min															Table Analyzed	investigation time_less than 6 sec_SalinevOXTRanta_10min
										Column B	OXTRanta													Table Analyzed	investigation time_MORE than 6 sec_SalinevOXTRanta_10min
Two-way RM ANOVA	Matching: Across row									vs.	vs.					Two-way RM ANOVA	Matching: Across row
Assume sphericity?	Yes									Column A	SAL					Assume sphericity?	Yes							Two-way RM ANOVA	Matching: Across row
Alpha	0.05															Alpha	0.05							Assume sphericity?	Yes								Table Analyzed	investgationovertime_Sal_10min
										Paired t test														Alpha	0.05
Source of Variation	% of total variation	P value	P value summary	Significant?						P value	0.1907					Source of Variation	% of total variation	P value	P value summary	Significant?													Two-way RM ANOVA	Matching: Stacked
social preference x Treatment	10.52	0.0078	**	Yes						P value summary	ns					Social Preference x Treatment	0.05225	0.8638	ns	No				Source of Variation	% of total variation	P value	P value summary	Significant?					Assume sphericity?	No
social preference	14.33	0.062	ns	No						Significantly different (P < 0.05)?	No					Social Preference	0.08723	0.8912	ns	No				social preference x Treatment	9.761	0.015	*	Yes					Alpha	0.05
Treatment	0.02145	0.8924	ns	No						One- or two-tailed P value?	Two-tailed					Treatment	0.07853	0.8335	ns	No				social preference	13.23	0.0695	ns	No
Rat	56.95	0.0142	*	Yes						t, df	t=1.513, df=5					Subject	72.25	0.0311	*	Yes				Treatment	0.02741	0.8871	ns	No					Source of Variation	% of total variation	P value	P value summary	Significant?	Geisser-Greenhouse's epsilon
										Number of pairs	6													Subject	55.92	0.0295	*	Yes					Time x social preference	4.319	0.3087	ns	No
ANOVA table	SS	DF	MS	F (DFn, DFd)	P value											ANOVA table	SS	DF	MS	F (DFn, DFd)	P value												Time	11.77	0.0089	**	Yes	0.5891
social preference x Treatment	13457	1	13457	F (1, 16) = 9.254	P=0.0078					How big is the difference?						Social Preference x Treatment	4.067	1	4.067	F (1, 16) = 0.03037	P=0.8638			ANOVA table	SS	DF	MS	F (DFn, DFd)	P value				social preference	13	0.0009	***	Yes
social preference	18344	1	18344	F (1, 16) = 4.027	P=0.0620					Mean of differences (B - A)	-42.55					Social Preference	6.789	1	6.789	F (1, 16) = 0.01932	P=0.8912			social preference x Treatment	13887	1	13887	F (1, 16) = 7.417	P=0.0150				Subject	12.6	0.0207	*	Yes
Treatment	27.45	1	27.45	F (1, 16) = 0.01887	P=0.8924					SD of differences	68.88					Treatment	6.112	1	6.112	F (1, 16) = 0.04564	P=0.8335			social preference	18827	1	18827	F (1, 16) = 3.786	P=0.0695
Rat	72875	16	4555	F (16, 16) = 3.132	P=0.0142					SEM of differences	28.12					Subject	5624	16	351.5	F (16, 16) = 2.625	P=0.0311			Treatment	38.99	1	38.99	F (1, 16) = 0.02082	P=0.8871				ANOVA table	SS	DF	MS	F (DFn, DFd)	P value
Residual	23268	16	1454							95% confidence interval	-114.8 to 29.74					Residual	2143	16	133.9					Subject	79564	16	4973	F (16, 16) = 2.656	P=0.0295				Time x social preference	1050	9	116.7	F (9, 144) = 1.185	P=0.3087
										R squared (partial eta squared)	0.3141													Residual	29959	16	1872						Time	2862	9	317.9	F (5.302, 84.83) = 3.229	P=0.0089
Difference between row means																Difference between row means																	social preference	3162	1	3162	F (1, 16) = 16.51	P=0.0009
Mean of Familiar	122.7									How effective was the pairing?						Mean of Fam	35.26							Difference between row means									Subject	3065	16	191.5	F (16, 144) = 1.945	P=0.0207
Mean of Novel	167.9									Correlation coefficient (r)	-0.04373					Mean of Nov	34.39							Mean of Fam	85.84								Residual	14178	144	98.46
Difference between means	-45.15									P value (one tailed)	0.4672					Difference between means	0.8685							Mean of Nov	131.6
SE of difference	22.5									P value summary	ns					SE of difference	6.249							Difference between means	-45.74								Difference between column means
95% CI of difference	-92.84 to 2.544									Was the pairing significantly effective?	No					95% CI of difference	-12.38 to 14.12							SE of difference	23.51								Mean of Familiar	10.42
																								95% CI of difference	-95.57 to 4.093								Mean of Novel	18.81
Difference between column means																Difference between column means																	Difference between means	-8.383
Mean of Saline	146.2															Mean of Sal	35.24							Difference between column means									SE of difference	2.063
Mean of OXTRanta	144.4															Mean of OXTRanta	34.41							Mean of Sal	109.8								95% CI of difference	-12.76 to -4.009
Difference between means	1.746															Difference between means	0.8241							Mean of OXTRanta	107.7
SE of difference	12.71															SE of difference	3.857							Difference between means	2.081								Data summary
95% CI of difference	-25.20 to 28.69															95% CI of difference	-7.353 to 9.001							SE of difference	14.42								Number of columns (social preference)	2
																								95% CI of difference	-28.50 to 32.66								Number of rows (Time)	10
Interaction CI																Interaction CI																	Number of subjects (Subject)	18
Mean diff, A1 - B1	-36.92															Mean diff, A1 - B1	0.1519							Interaction CI									Number of missing values	0
Mean diff, A2 - B2	40.41															Mean diff, A2 - B2	1.496							Mean diff, A1 - B1	-37.2
(A1 -B1) - (A2 - B2)	-77.34															(A1 -B1) - (A2 - B2)	-1.344							Mean diff, A2 - B2	41.36
95% CI of difference	-131.2 to -23.44															95% CI of difference	-17.70 to 15.01							(A1 -B1) - (A2 - B2)	-78.56
(B1 - A1) - (B2 - A2)	77.34															(B1 - A1) - (B2 - A2)	1.344							95% CI of difference	-139.7 to -17.41
95% CI of difference	23.44 to 131.2															95% CI of difference	-15.01 to 17.70							(B1 - A1) - (B2 - A2)	78.56
																								95% CI of difference	17.41 to 139.7
Data summary																Data summary
Number of columns (Treatment)	2															Number of columns (Treatment)	2							Data summary
Number of rows (social preference)	2															Number of rows (Social Preference)	2							Number of columns (Treatment)	2
Number of subjects (Rat)	18															Number of subjects (Subject)	18							Number of rows (social preference)	2
Number of missing values	0															Number of missing values	0							Number of subjects (Subject)	18
																								Number of missing values	0
Compare each cell mean with the other cell mean in that column																Compare each cell mean with the other cell mean in that column												Compare each cell mean with the other cell mean in that column
Number of families	1															Number of families	1											Number of families	1
Number of comparisons per family	2															Number of comparisons per family	2											Number of comparisons per family	2
Alpha	0.05															Alpha	0.05											Alpha	0.05
Šídák's multiple comparisons test	Mean Diff.	95.00% CI of diff.	Below threshold?	Summary	Adjusted P Value											Šídák's multiple comparisons test	Mean Diff.	95.00% CI of diff.	Below threshold?	Summary	Adjusted P Value							Šídák's multiple comparisons test	Mean Diff.	95.00% CI of diff.	Below threshold?	Summary	Adjusted P Value
Familiar - Novel																Fam - Nov												Fam - Nov
Saline	-83.81	-144.4 to -23.19	Yes	**	0.0055											Sal	0.1963	-17.03 to 17.43	No	ns	0.9996							Sal	-85.02	-149.7 to -20.31	Yes	**	0.0084
OXTRanta	-6.478	-67.10 to 54.15	No	ns	0.9614											OXTRanta	1.541	-15.69 to 18.77	No	ns	0.9728							OXTRanta	-6.456	-71.16 to 58.25	No	ns	0.9663
Test details	Mean 1	Mean 2	Mean Diff.	SE of diff.	N1	N2	t	DF								Test details	Mean 1	Mean 2	Mean Diff.	SE of diff.	N1	N2	t	DF				Test details	Mean 1	Mean 2	Mean Diff.	SE of diff.	N1	N2	t
Familiar - Novel																Fam - Nov												Fam - Nov
Saline	104.3	188.1	-83.81	25.84	9	9	3.244	32								Sal	35.34	35.14	0.1963	7.344	9	9	0.02673	32				Sal	67.24	152.3	-85.02	27.58	9	9	3.083
OXTRanta	141.2	147.7	-6.478	25.84	9	9	0.2507	32								OXTRanta	35.19	33.64	1.541	7.344	9	9	0.2098	32				OXTRanta	104.4	110.9	-6.456	27.58	9	9	0.2341
[truncated: 21 more columns]

## Sheet: OXTR antagonist_Long-term SRM
		SALINE			OXTRanta					SALINE	OXTRanta						SALINE			OXTRanta					SALINE			OXTRanta				Time(min)					SALINE												SALINE
		FAMILIAR	NOVEL		FAMILIAR	NOVEL				364.633	419.467					FAMILIAR	NOVEL		FAMILIAR	NOVEL				FAMILIAR	NOVEL		FAMILIAR	NOVEL									FAMILIAR												NOVEL
		66	265		113	190				363.867	339.367					25	41		34	33				35	224		79	157				1	12	28	13	4	6	13.9667	9.5333	23.0333	3.6	20.7333	9.6667		16	5	33	18	22
		60	243		186	111				476.533	387.567					28	29		11	35				39	214		175	82				2	17	10	10	3	21	12.8333	22.9667	21.6333	14.9667	6.3	23.1		4	18	32	52	18
		138	282		129	222				377.833	248.433					24	39		38	31				114	243		91	184				3	11	10	49	10	4	25.9333	0.6	14.2667	18.2667	6.2	13.2667		45	0	5	3	30
		88	164		183	40				316.9	362.267					23	19		15	18				72	145		168	22				4	10	1	0	7	5	6.4	19	9.4333	10.3667	23.4667	35.3667		26	46	41	13	36
Fig. 6h		65	209		167	91		Fig. 6i		363.1	314.167			Supplemental Fig. 8f		17	25		22	6		Supplemental Fig. 8g		48	184		145	85		Supplemental Fig. 8h		5	16	3	19	21	29	11.8667	15.7333	11.9667	13.3333	8.1333	20.5333		20	27	10	12	17
		136.9	269.6		164.4	221.167				343.067	269.3					70.0333	53.7333		64.0333	46.0333				66.8667	212.433		95.7333	175.133				6	0	0	8	14	0	7.6333	10.1333	7.8333	22.6	1.5	12.6		12	28	65	6	26
		104.033	121.367		62.0333	243.6				244.367	254.5					73.4	57.3333		51.4	51.4333				30.6333	64.0333		10.6333	192.167				7	0	6	11	4	0	6.1333	10.4667	13.0333	16.7667	12.9667	38.9		66	0	11	24	12
		140.633	309.3		155.633	208.1				292.867	357.033					45.6667	59		26.4667	52				94.9667	244.2		129.167	156.1				8	0	0	11	5	0	31.8667	0	7.3667	13.4	0	39.5		45	47	22	7	11
		116.333	255.033		140	220.4				227.4	379.133					36.6667	26.4		32.5	23.6				79.6667	228.633		107.5	188.567				9	0	0	5	10	0	12.4333	5.8333	25.5667	3.0333	2.7667	33.9333		20	46	37	0	26
		98.7333	361.567		157.133	118.267				338.233	310.433					24.8	20.8667		17.3333	18.1				66.6333	340.7		139.8	88.4667				10	0	2	12	10	0	7.8333	9.7667	6.5	0	16.6	12.2667		11	26	26	29	11
		239.2	269.6		236.2	198.633										33.6667	7.8333		23.7	46				198.033	261.767		167.2	152.633
																																Table Analyzed	investgationovertime_Sal_10min								Compare each cell mean with the other cell mean in that row
Table Analyzed	investigation time_salinevOXTRanta_10min								Table Analyzed	investigation time_salinevOXTRanta
															Table Analyzed	investigation time_MORE than 6 sec_SalinevOXTRanta_10min																Two-way RM ANOVA	Matching: Stacked								Number of families	1
Two-way RM ANOVA	Matching: Across row								Column B	OXTRanta																						Assume sphericity?	No								Number of comparisons per family	10
Assume sphericity?	Yes								vs.	vs.					Two-way RM ANOVA	Matching: Across row																Alpha	0.05								Alpha	0.05
Alpha	0.05								Column A	SAL					Assume sphericity?	Yes
															Alpha	0.05																Source of Variation	% of total variation	P value	P value summary	Significant?	Geisser-Greenhouse's epsilon				Šídák's multiple comparisons test	Mean Diff.	95.00% CI of diff.	Below threshold?	Summary	Adjusted P Value
Source of Variation	% of total variation	P value	P value summary	Significant?					Paired t test																							Time x social preference	3.482	0.281	ns	No
social preference x treatment	16.47	0.0009	***	Yes					P value	0.808					Source of Variation	% of total variation	P value	P value summary	Significant?													Time	0.8734	0.9187	ns	No	0.6024				Fam - Nov
social preference	26.05	0.0009	***	Yes					P value summary	ns					Social preference x Treatment	17.29	0.0011	**	Yes													social preference	23.07	<0.0001	****	Yes					Row 1	-7.391	-21.54 to 6.758	No	ns	0.6946
treatment	1.853	0.2041	ns	No					Significantly different (P < 0.05)?	No					Social preference	27.48	0.0004	***	Yes													Subject	15.81	0.0007	***	Yes					Row 2	-11.49	-26.77 to 3.791	No	ns	0.234
Subject	34.12	0.1552	ns	No					One- or two-tailed P value?	Two-tailed					Treatment	1.657	0.2512	ns	No																						Row 3	-8.691	-29.16 to 11.78	No	ns	0.8856
									t, df	t=0.2496, df=10					Subject	29.84	0.307	ns	No													ANOVA table	SS	DF	MS	F (DFn, DFd)	P value				Row 4	-17.27	-32.99 to -1.551	Yes	*	0.025
ANOVA table	SS	DF	MS	F (DFn, DFd)	P value				Number of pairs	11																						Time x social preference	1537	9	170.8	F (9, 180) = 1.227	P=0.2810				Row 5	-4.882	-17.03 to 7.266	No	ns	0.9115
social preference x treatment	39953	1	39953	F (1, 20) = 15.32	P=0.0009										ANOVA table	SS	DF	MS	F (DFn, DFd)	P value												Time	385.5	9	42.83	F (5.421, 108.4) = 0.3077	P=0.9187				Row 6	-22.07	-39.71 to -4.437	Yes	**	0.0099
social preference	63187	1	63187	F (1, 20) = 15.27	P=0.0009				How big is the difference?						Social preference x Treatment	40927	1	40927	F (1, 20) = 14.56	P=0.0011												social preference	10181	1	10181	F (1, 20) = 29.18	P<0.0001				Row 7	-12.41	-33.13 to 8.305	No	ns	0.5171
treatment	4495	1	4495	F (1, 20) = 1.723	P=0.2041				Mean of differences (B - A)	-6.103					Social preference	65065	1	65065	F (1, 20) = 18.42	P=0.0004												Subject	6977	20	348.9	F (20, 180) = 2.506	P=0.0007				Row 8	-15.04	-37.07 to 6.996	No	ns	0.3594
Subject	82750	20	4137	F (20, 20) = 1.586	P=0.1552				SD of differences	81.1					Treatment	3923	1	3923	F (1, 20) = 1.396	P=0.2512												Residual	25056	180	139.2						Row 9	-17.57	-36.50 to 1.355	No	ns	0.081
Residual	52166	20	2608						SEM of differences	24.45					Subject	70637	20	3532	F (20, 20) = 1.257	P=0.3070																					Row 10	-19.24	-32.68 to -5.808	Yes	**	0.0031
									95% confidence interval	-60.58 to 48.38					Residual	56200	20	2810														Difference between column means
Difference between row means									R squared (partial eta squared)	0.006191																						Mean of Fam	11.39
Mean of Fam	133.9														Difference between row means																	Mean of Nov	24.99								Test details	Mean 1	Mean 2	Mean Diff.	SE of diff.	N1	N2	t	DF
Mean of Nov	209.7								How effective was the pairing?						Mean of Fam	97.86																Difference between means	-13.61
Difference between means	-75.79								Correlation coefficient (r)	0.1653					Mean of Nov	174.8																SE of difference	2.519								Fam - Nov
SE of difference	19.39								P value (one tailed)	0.3136					Difference between means	-76.91																95% CI of difference	-18.86 to -8.352								Row 1	13.05	20.44	-7.391	4.409	11	11	1.676	17.1
95% CI of difference	-116.2 to -35.34								P value summary	ns					SE of difference	17.92																									Row 2	14.8	26.29	-11.49	4.656	11	11	2.467	14.82
									Was the pairing significantly effective?	No					95% CI of difference	-114.3 to -39.53																Data summary									Row 3	14.78	23.47	-8.691	6.468	11	11	1.344	18.96
Difference between column means																																Number of columns (social preference)	2								Row 4	11.55	28.82	-17.27	4.979	11	11	3.468	19.32
Mean of SAL	181.9														Difference between column means																	Number of rows (Time)	10								Row 5	15.42	20.3	-4.882	3.797	11	11	1.286	17.47
Mean of OXTRanta	161.7														Mean of Sal	145.8																Number of subjects (Subject)	22								Row 6	7.664	29.74	-22.07	5.306	11	11	4.16	13.78
Difference between means	20.22														Mean of OXTRanta	126.9																Number of missing values	0								Row 7	10.84	23.25	-12.41	6.403	11	11	1.938	16.18
SE of difference	15.4														Difference between means	18.88																									Row 8	9.83	24.87	-15.04	6.94	11	11	2.167	18.49
95% CI of difference	-11.91 to 52.34														SE of difference	15.98																									Row 9	8.961	26.53	-17.57	5.931	11	11	2.963	17.79
															95% CI of difference	-14.45 to 52.22																									Row 10	6.997	26.24	-19.24	4.068	11	11	4.73	14.28
Interaction CI
Mean diff, A1 - B1	-40.05														Interaction CI
Mean diff, A2 - B2	80.48														Mean diff, A1 - B1	-42.11
(A1 -B1) - (A2 - B2)	-120.5														Mean diff, A2 - B2	79.88
95% CI of difference	-184.8 to -56.29														(A1 -B1) - (A2 - B2)	-122
(B1 - A1) - (B2 - A2)	120.5														95% CI of difference	-188.7 to -55.31
95% CI of difference	56.29 to 184.8														(B1 - A1) - (B2 - A2)	122
															95% CI of difference	55.31 to 188.7
Data summary
Number of columns (treatment)	2														Data summary
Number of rows (social preference)	2														Number of columns (Treatment)	2
Number of subjects (Subject)	22														Number of rows (Social preference)	2
Number of missing values	0														Number of subjects (Subject)	22
															Number of missing values	0
Compare each cell mean with the other cell mean in that column
															Compare each cell mean with the other cell mean in that column
Number of families	1
Number of comparisons per family	2														Number of families	1
Alpha	0.05														Number of comparisons per family	2
															Alpha	0.05
Šídák's multiple comparisons test	Mean Diff.	95.00% CI of diff.	Below threshold?	Summary	Adjusted P Value
															Šídák's multiple comparisons test	Mean Diff.	95.00% CI of diff.	Below threshold?	Summary	Adjusted P Value
Fam - Nov
SAL	-136.1	-193.6 to -78.52	Yes	****	<0.0001										Fam - Nov
OXTRanta	-15.52	-73.06 to 42.01	No	ns	0.7831										Sal	-137.9	-193.7 to -82.12	Yes	****	<0.0001
															OXTRanta	-15.91	-71.70 to 39.88	No	ns	0.7612
Test details	Mean 1	Mean 2	Mean Diff.	SE of diff.	N1	N2	t	DF
															Test details	Mean 1	Mean 2	Mean Diff.	SE of diff.	N1	N2	t	DF
Fam - Nov
SAL	113.9	250	-136.1	24.76	11	11	5.494	40							Fam - Nov
OXTRanta	153.9	169.5	-15.52	24.76	11	11	0.6269	40							Sal	76.8	214.7	-137.9	24.01	11	11	5.743	40
															OXTRanta	118.9	134.8	-15.91	24.01	11	11	0.6627	40
[truncated: 30 more columns]

## Sheet: Novel Object Recognition
	SALINE				CNO																	SALINE	CNO
																						30	32
	FAMILIAR	NOVEL			FAMILIAR	NOVEL			Cone	Lego	Cone	Lego										37	21
	10	18			7	22			50	30	32	55										37	55
	10	17			6	16.5			38	37	21	53								Supplemental Fig. 1f		50	53
Supplemental Fig. 21e	9	12			5	18.5		Supplemental Fig. 1g	37	37	52	27										65	52
	16	37			30	31				72	30	68										38	30
	8	7			7.5	30				65	60	45										31	60
	14	31			14.5	18.5				31												37	45
	16	34			20.5	36.5
	15	34			14	27.5
										Table Analyzed	NOR_Round 3_manual_SalvCNO_investigationtime_BY OBJECT_Trial 1		Table Analyzed	NOR_Round 3_manual_SalvCNO_investigationtime_BY OBJECT_Trial 1
Table Analyzed	NOR_Round 3_manual_SalvCNO_totalinvestigation time																					Table Analyzed	NOR_Round 3_manual_SalvCNO_investigationtime_Trial 1
										Column B	Lego		Column D	Lego
Two-way RM ANOVA	Matching: Across row									vs.	vs.		vs.	vs.								Column B	CNO
Assume sphericity?	Yes									Column A	Cone		Column C	Cone								vs.	vs.
Alpha	0.05																					Column A	SAL
										Unpaired t test			Unpaired t test
Source of Variation	% of total variation	P value	P value summary	Significant?						P value	0.7547		P value	0.3173								Paired t test
Object preference x Treatment	0.01656	0.9105	ns	No						P value summary	ns		P value summary	ns								P value	0.6143
Object preference	36.57	0.0047	**	Yes						Significantly different (P < 0.05)?	No		Significantly different (P < 0.05)?	No								P value summary	ns
Treatment	0.2991	0.6341	ns	No						One- or two-tailed P value?	Two-tailed		One- or two-tailed P value?	Two-tailed								Significantly different (P < 0.05)?	No
Subject	45.43	0.0442	*	Yes						t, df	t=0.3250, df=7		t, df	t=1.067, df=8								One- or two-tailed P value?	Two-tailed
																						t, df	t=0.5273, df=7
ANOVA table	SS	DF	MS	F (DFn, DFd)	P value					How big is the difference?			How big is the difference?									Number of pairs	8
Object preference x Treatment	0.5	1	0.5	F (1, 14) = 0.01311	P=0.9105					Mean of column A	41.67		Mean of column C	39
Object preference	1105	1	1105	F (1, 14) = 11.27	P=0.0047					Mean of column B	45.33		Mean of column D	49.6								How big is the difference?
Treatment	9.031	1	9.031	F (1, 14) = 0.2368	P=0.6341					Difference between means (B - A) ± SEM	3.667 ± 11.28		Difference between means (D - C) ± SEM	10.60 ± 9.938								Mean of differences (B - A)	2.875
Subject	1372	14	98	F (14, 14) = 2.569	P=0.0442					95% confidence interval	-23.01 to 30.34		95% confidence interval	-12.32 to 33.52								SD of differences	15.42
Residual	534	14	38.14							R squared (eta squared)	0.01486		R squared (eta squared)	0.1245								SEM of differences	5.453
																						95% confidence interval	-10.02 to 15.77
Difference between row means										F test to compare variances			F test to compare variances									R squared (partial eta squared)	0.0382
Mean of Fam	12.66									F, DFn, Dfd	6.410, 5, 2		F, DFn, Dfd	1.168, 4, 4
Mean of Nov	24.41									P value	0.2809		P value	0.8842								How effective was the pairing?
Difference between means	-11.75									P value summary	ns		P value summary	ns								Correlation coefficient (r)	0.2892
SE of difference	3.5									Significantly different (P < 0.05)?	No		Significantly different (P < 0.05)?	No								P value (one tailed)	0.2436
95% CI of difference	-19.26 to -4.243																					P value summary	ns
										Data analyzed			Data analyzed									Was the pairing significantly effective?	No
Difference between column means										Sample size, column A	3		Sample size, column C	5
Mean of SAL	18									Sample size, column B	6		Sample size, column D	5
Mean of CNO	19.06
Difference between means	-1.063
SE of difference	2.183
95% CI of difference	-5.746 to 3.621
Interaction CI
Mean diff, A1 - B1	-0.8125
Mean diff, A2 - B2	-1.313
(A1 -B1) - (A2 - B2)	0.5
95% CI of difference	-8.866 to 9.866
(B1 - A1) - (B2 - A2)	-0.5
95% CI of difference	-9.866 to 8.866
Data summary
Number of columns (Treatment)	2
Number of rows (Object preference)	2
Number of subjects (Subject)	16
Number of missing values	0
Compare each cell mean with the other cell mean in that column
Number of families	1
Number of comparisons per family	2
Alpha	0.05
Šídák's multiple comparisons test	Mean Diff.	95.00% CI of diff.	Below threshold?	Summary	Adjusted P Value
Fam - Nov
SAL	-11.5	-21.25 to -1.753	Yes	*	0.0188
CNO	-12	-21.75 to -2.253	Yes	*	0.014
Test details	Mean 1	Mean 2	Mean Diff.	SE of diff.	N1	N2	t	DF
Fam - Nov
SAL	12.25	23.75	-11.5	4.125	8	8	2.788	28
CNO	13.06	25.06	-12	4.125	8	8	2.909	28

## Sheet: OTmcherry - S-SRM
		SALINE			CNO
		FAMILIAR			NOVEL
		55.1	176.933		94.3667	181.367
		147.233	247.7		39.8	234.333
Supplemental Fig. 1c		61.1	263.9		119.933	125.867
		91.8667	237.433		95.6333	128.3
		66.4	169.067		79.6667	187.033
Table Analyzed	investigation time
Two-way RM ANOVA	Matching: Across row
Assume sphericity?	Yes
Alpha	0.05
Source of Variation	% of total variation	P value	P value summary	Significant?
Social preference x Treatment	3.315	0.2852	ns	No
Social preference	66.46	<0.0001	****	Yes
Treatment	2.912	0.3144	ns	No
Subject	7.089	0.9203	ns	No
ANOVA table	SS	DF	MS	F (DFn, DFd)	P value
Social preference x Treatment	3022	1	3022	F (1, 8) = 1.311	P=0.2852
Social preference	60592	1	60592	F (1, 8) = 75.01	P<0.0001
Treatment	2655	1	2655	F (1, 8) = 1.152	P=0.3144
Subject	6462	8	807.8	F (8, 8) = 0.3506	P=0.9203
Residual	18433	8	2304
Difference between row means
Mean of Fam	85.11
Mean of Nov	195.2
Difference between means	-110.1
SE of difference	12.71
95% CI of difference	-139.4 to -80.77
Difference between column means
Mean of SAL	151.7
Mean of CNO	128.6
Difference between means	23.04
SE of difference	21.47
95% CI of difference	-26.46 to 72.55
Interaction CI
Mean diff, A1 - B1	-1.54
Mean diff, A2 - B2	47.63
(A1 -B1) - (A2 - B2)	-49.17
95% CI of difference	-148.2 to 49.84
(B1 - A1) - (B2 - A2)	49.17
95% CI of difference	-49.84 to 148.2
Data summary
Number of columns (Treatment)	2
Number of rows (Social preference)	2
Number of subjects (Subject)	10
Number of missing values	0
Compare each cell mean with the other cell mean in that column
Number of families	1
Number of comparisons per family	2
Alpha	0.05
Šídák's multiple comparisons test	Mean Diff.	95.00% CI of diff.	Below threshold?	Summary	Adjusted P Value
Fam - Nov
SAL	-134.7	-196.2 to -73.13	Yes	***	0.0001
CNO	-85.5	-147.0 to -23.97	Yes	**	0.0069
Test details	Mean 1	Mean 2	Mean Diff.	SE of diff.	N1	N2	t	DF
Fam - Nov
SAL	84.34	219	-134.7	24.95	5	5	5.398	16
CNO	85.88	171.4	-85.5	24.95	5	5	3.427	16

## Sheet: Quantification of SuM Oxtr
		# Neurons												Region	Magnification			Marker	Color	R108
	#Animal												R103	SuMM	10x		1	vglut2+	yellow	blue
Cell type	R103	R108	R109	Avg	SEM		R103	R108	R109				R108	SuML_Left	10x		2	vgat 1	cyan	cyan
vglut2+	340	344	348	344	2.3094								R109	SuML_Right	10x		3	vglut2+/oxtr+	red
vgat 1+	31	25	19	25	3.4641												4	vgat1+/oxtr+	white
vglut2+/oxtr+	230	168	235	211	21.5484		67.6471	48.8372	67.5287	61.3377	6.25032						5	vglut2+/vgat1+	green
vgat1+/oxtr+	5	2	3	3.33333	0.881917		16.129	8	15.7895	13.3062	2.65489						6	vglut2+/vgat1+/oxtr+	magenta
vglut2+/vgat1+	39	50	45	44.6667	3.1798
vglut2+/vgat1+/oxtr+	20	24	21	21.6667	1.20185		51.2821	48	46.6667	48.6496	1.37136
all neurons	410	419	412				413.667	2.72845
vglut2+	82.9268	82.1002	84.466				83.1644	0.693192
vgat1+	7.56098	5.96659	4.61165				6.0464	0.852332
vglut2+/vgat1+	9.5122	11.9332	10.9223				10.7892	0.702038

## Sheet: Quantoxtrvgat1vglut2projections
Image Name						vgat1 (type 1)	eYFP (type 2)	Grid location	vgat1/GFP (type 3)	vgat1/GFP/OXTR (type 1... )	# of OXTR transcripts
R108vgat1_section 1 _field 1-ApoTome-12_stack						44	8	2	2		0			4.54545
								8			0
									2	0	0			0
#7vgat1_section 1 _field 1-ApoTome-15_stack						63	7	5	2	0	0			3.1746
								6		0	0
#7vgat1_section 1 _field 2-ApoTome-15_stack						37	4		2	0	0			0
						50	5.5
#4vgat1_section 2 _field 1-ApoTome-10_stack						31	9	1	2	0	0			6.45161
								7		2	0
									2	0	0			0
						45	33.5
						6.94472	1.08012
						40.5	10.5		2	1	3.5
R108vgat1_section 2 _field 1-ApoTome-13_stack						51	9	0	0	0	0
#4vgat1_section 3 _field 1-ApoTome-11_stack						35	10	0	0	0	0
#2vgat1_section 1_field 2-ApoTome						18	4	0	0	0	0
#2vgat1_section 2_field 1-ApoTome						21	4	0	0	0	0
#5vgat1_section 3 _field 1-ApoTome-14_stack						46	9	7	3	1	1
								7		2	3
								8		3	2
									3	3	6			100	*appears to be lateral SuM
#4vgat1_section 1 _field 1-ApoTome-09						50	12	2	2	1	3
										2	4
									2	2	7			100	*appears to be lateral SuM
Image Name						vglut2 (type 1)	eYFP (type 2)	Grid location	vglut2/GFP (type 3)	vglut2/GFP/OXTR (type 1... )	# of OXTR transcripts
R108vglut2_section 2_field 1-ApoTome-06						121	12	1	1	1	1					9.91736
								3	2
								5	3	2	7
								6	4	3	4
								9	5	4	11
								10	6
								10	7	5	9
								10	8	6	7
								10	9	7	14
								10	10	8	9
								10	11	9	2
								10	12	10	2
																						Avg # of oxtr transcripts/eYFP/vglut2				# of sections
																					R108					3
									12	10	66		6.6					83.3333			#2	4.65				3
																					#3	3.4				1
R108vglut2_section 3_field 1-ApoTome-08						87	7	2	1	1	8					8.04598
								2	2	2	8										Avg	4.025
								4	3												STdev	0.51031
								5	4	3	3
									5	4	7
									6	5	4
									7	6	16
									7	6	112		18.6667					85.7143
R108vglut2_section 1_field 1						65	5	7	1	1	2					7.69231
								7	2	2	5
								8	3	3	3
								10	4	4	8					8.79121
								10	5	5	6
									5	5	24		4.8					100
						68.25	6		6	5.25	50.5		10.0222			8.55188		89.6825
#2vglut2_section 1_field 1a_apotome						186	20	2	1	1	10					10.7527
								2	2	2	1
								2	3	3	1
								3	4	4	1
								3	5
								3/4	6	5	1
								5	7
								5	8	6	1
								5	9	7	4
								5	10	8	2
								6	11	9	16
								7	12	10	14
								7	13	11	1
								7	14	12	4
								7	15	13	1
								8	16	14	14
								9	17
								9	18
								9/10	19	15	2
								10	20
									20	15	73		4.86667					75
#2vglut2_section 1_field 2_apotome						162	4	5	1	1	7					2.46914
								5/6	2	-	-
								8	3	2	6
								10	4	3	3
									4	3	16		5.33333					75
#2vglut2_section 2_field 1a-ApoTome						57	9		1							15.7895
									2							9.67043
									3
									4
									5
									6	1	2
									7
									8	2	2
									9
									9	2	4		2					22.2222
						101.25	8.25		11	6.66667	31		4.06667					57.4074
#3vglut2_section 1_field 1-ApoTome-09						85	5	6	1	1	2					5.88235
								6	2	2	1
								10	3	3	2
								10	4	4	1
								10	5	5	11
						85	5		5	5	17		3.4					100
oxtr/eYFP/vglut2
oxtr/eYFP/vgat1						763	62		62	46	74.1935
							2.13172			4.50397
	#Animal
Cell type	R108
oxtr+/vglut2/eYFP	89.6825	57.4074	100		82.3633	12.8285	17.6367
